# Supplementary material for: Multiple transcription factors contribute to inter-chromosomal interaction in yeast
Source: BMC Syst Biol. 2018 Dec 21;12(Suppl 8):140. doi: 10.1186/s12918-018-0643-1 (PMC6302461; doi:10.1186/s12918-018-0643-1)
Supplement: Supplementary file 1 — Table is for the result of 105 TFs from Chi-square approach. (XLSX 34 kb) [file 12918_2018_643_MOESM1_ESM.xlsx]

## Sheet: Sheet1
Chi-square test for 105 TFs
	1	2	3	4	5	6	7	8	9	10	11	12	13	14	15	16	17	18	19	20	21	22	23	24	25	26	27	28	29	30	31	32	33	34	35	36	37	38	39	40	41	42	43	44	45		p<0.05	p< (0.05/40/105)
SUT1	1	1	1	1	1	1	0.0458421	0.00248892	0.000185948	1.71451e-05	1.46093e-06	1.57153e-07	1.75634e-08	5.99938e-10	4.89844e-11	1.45062e-13	6.57803e-16	5.61765e-18	8.48334e-20	7.65366e-22	3.72296e-22	1.15841e-23	1.55428e-23	7.17209e-25	3.01711e-25	5.31877e-26	1.15778e-25	3.10228e-24	2.39868e-23	4.47732e-23	1.71467e-21	1.86852e-19	2.26635e-18	1.89446e-15	4.98204e-15	2.2673e-10	3.44528e-08	3.22518e-09	3.53318e-08	1.49475e-09	4.91835e-07	2.05839e-05	5.78585e-07	7.89947e-08	2.15024e-05		39	33
AZF1	1	1	1	1	1	1	1	0.00561396	0.000673181	3.88032e-05	4.76603e-06	1.66129e-06	1.45812e-07	1.04123e-08	1.05666e-09	3.80513e-10	1.05145e-10	1.28361e-12	2.77994e-14	7.77252e-16	5.65456e-17	5.80674e-18	1.42347e-18	6.02395e-19	1.11879e-18	1.34028e-18	7.96886e-18	5.33268e-19	5.28233e-16	1.98413e-14	7.34454e-13	4.65696e-11	8.51823e-13	1.97179e-10	7.5248e-10	2.62555e-07	2.68221e-08	4.33348e-07	3.43738e-08	2.58087e-09	2.55553e-08	8.49865e-07	2.20014e-08	2.51195e-06	0.000204816		38	34
CIN5	1	1	1	1	1	1	1	0.0351747	0.0209359	0.00755295	0.0014075	0.0012071	0.000968156	0.000506817	8.23955e-05	5.57825e-06	2.43329e-07	2.92927e-08	9.18809e-09	7.12933e-10	7.27721e-11	2.65967e-12	2.09413e-11	9.07715e-12	2.67117e-11	1.83334e-11	8.25323e-11	2.6274e-11	1.18727e-09	3.60836e-09	2.75904e-09	3.6532e-09	2.05267e-09	4.5596e-08	3.83043e-07	3.9321e-06	4.11216e-06	0.000168309	5.18125e-05	0.000103256	2.40479e-05	1.44348e-05	1.62379e-06	1.93382e-05	3.08892e-05		38	23
OPI1	1	1	1	1	1	1	1	0.0180387	0.00116119	0.000202344	5.96627e-05	3.84562e-06	1.22456e-07	4.84105e-09	5.52723e-10	1.99259e-11	1.36252e-12	1.65178e-12	4.62813e-13	2.35721e-13	3.57323e-13	9.64391e-13	6.2321e-12	7.16312e-11	6.4226e-11	4.27906e-11	6.72645e-11	9.0293e-11	2.09568e-10	8.88643e-10	3.6897e-09	2.19374e-08	1.89579e-07	2.21339e-06	3.12608e-05	0.000428994	0.00589752	0.00325225	0.00120071	0.000435455	9.11006e-05	2.49403e-05	0.00126955	0.000596586	0.000264661		38	23
GCR1	1	1	1	1	1	1	1	0.0117557	0.00193587	0.00010742	2.67655e-06	1.30209e-07	3.13387e-09	6.54236e-10	8.71516e-11	2.39631e-10	3.3939e-11	5.07241e-11	8.40393e-12	2.0705e-11	2.45631e-11	5.54091e-12	2.50878e-12	1.79631e-12	3.91299e-12	6.63275e-12	3.58357e-11	7.66331e-12	7.55782e-11	1.56378e-09	6.22996e-07	1.45359e-05	1.68948e-06	8.04145e-05	0.000266382	0.000953983	0.00420009	0.0218623	0.00953182	0.00407212	0.0211133	0.0107439	0.00273406	0.040172	0.0260814		38	22
STP1	1	1	1	1	1	1	1	0.0117529	0.000755269	2.63712e-05	1.23035e-06	2.89046e-08	1.56715e-09	1.86512e-10	2.24224e-11	1.27784e-12	1.80549e-12	6.07392e-13	7.08872e-13	1.96713e-12	1.2718e-12	6.3383e-14	3.33024e-12	1.44195e-11	6.5692e-12	1.95129e-12	1.42106e-12	4.48976e-11	5.39935e-11	1.19491e-10	1.62736e-08	5.44864e-08	2.62951e-07	1.7507e-06	2.21393e-07	2.3739e-06	3.4835e-05	1.11067e-05	0.000179229	4.78829e-05	0.000881533	0.0189917	0.00627773	0.00341613	1		37	27
MET4	1	1	1	1	1	1	1	0.0251526	0.00202188	0.000432171	4.07743e-05	4.63277e-06	9.39541e-07	3.24322e-07	6.67734e-09	1.59654e-09	8.30826e-10	4.10714e-11	7.24414e-11	9.36512e-12	2.26002e-12	6.88431e-13	3.65695e-13	2.75812e-13	5.23055e-13	7.64096e-13	3.00241e-12	1.05888e-11	6.92234e-11	8.4404e-10	1.02001e-08	1.69671e-07	1.58549e-08	5.73265e-07	2.26286e-05	0.000726294	0.017477	0.0111572	0.00527579	0.00246754	1	1	0.0250178	0.0165881	0.0106787		36	23
SPT2	1	1	1	1	1	1	1	1	1	1	1	0.0395964	0.0193901	0.0121575	0.0133926	0.0168866	0.0124171	0.00143906	0.000438132	0.000192908	2.61853e-05	1.09951e-05	2.36608e-06	6.04174e-07	3.10086e-07	1.15764e-07	9.90259e-08	1.04967e-08	1.172e-08	2.5231e-08	5.21839e-08	1.61305e-07	7.32256e-08	5.34622e-07	4.72108e-07	4.4355e-07	6.51317e-07	2.80444e-05	4.82317e-05	0.000122406	0.000224361	0.000865732	0.00174724	0.0106107	0.0053845		34	16
SWI5	1	1	1	1	1	1	1	0.0179239	0.00496616	0.00043806	0.000250542	7.15455e-05	7.65392e-05	0.00015493	5.71657e-05	2.19239e-05	7.73937e-06	2.01835e-06	6.36286e-06	2.32525e-06	1.08515e-06	5.36116e-07	1.66352e-07	5.33087e-07	5.44907e-07	1.08303e-06	1.24811e-06	8.678e-06	1.9439e-05	1.24967e-05	0.00037955	0.000960315	0.000550066	0.00673106	0.01665	1	1	1	1	0.016908	0.0302131	0.0327343	0.019614	0.00818333	0.0149339		34	12
SKO1	1	1	1	1	1	1	1	1	1	1	1	1	1	0.0246786	0.0211994	0.00551932	0.00279923	0.00125825	0.000303543	0.000232922	7.08167e-05	3.20912e-06	1.70781e-06	4.7602e-06	2.44543e-06	9.33903e-07	1.51913e-07	9.30272e-08	1.38208e-08	2.91978e-09	4.18303e-10	6.55143e-11	2.22716e-10	7.09554e-11	2.95808e-11	1.21406e-11	9.08187e-12	2.0556e-11	1.3766e-11	1.86404e-11	9.27257e-12	2.70603e-11	8.6761e-12	1.08218e-10	1.77649e-09		32	24
STE12	1	1	1	1	1	1	1	1	1	1	1	1	1	1	0.0206442	0.00468264	0.00150232	0.00135715	0.00169167	0.00170838	0.000863754	0.000650635	0.000451275	0.000409553	0.00128109	0.000598512	0.000301773	0.000121059	5.00655e-05	8.45587e-05	0.000275624	0.000748957	0.000210532	0.000166339	0.000192051	0.000605049	0.000620726	0.00134514	0.00353938	0.00639268	0.00798704	0.00979129	0.0325666	0.0299833	0.0300319		31	0
RLR1	1	1	1	1	1	1	1	1	1	1	1	1	1	1	0.0299547	0.0388694	0.0312132	0.0237635	1	0.0138198	0.00842241	0.00135251	0.000208522	2.83608e-05	1.94331e-05	2.58197e-06	5.34754e-07	4.32296e-07	8.775e-08	2.5231e-08	5.29306e-09	1.25031e-09	3.71244e-10	1.43886e-10	7.39538e-11	3.84195e-11	3.62001e-11	9.84144e-11	8.76587e-11	1.54392e-10	9.50841e-13	3.13693e-12	9.79305e-13	1.5242e-11	3.17896e-10		30	20
HSF1	1	1	1	1	1	1	1	1	1	1	1	1	1	1	1	0.0383255	0.0103383	0.00385313	0.0131682	0.0143937	0.00458501	0.00309694	0.00184352	0.00147556	0.0010698	0.000276041	0.000304874	3.89733e-05	1.79754e-05	1.29338e-05	8.30187e-06	6.9791e-06	1.64197e-06	2.63124e-06	9.5859e-07	3.28551e-07	1.6632e-07	1.76368e-06	9.2444e-07	7.582e-07	3.00576e-07	3.95571e-07	1.02482e-07	3.62082e-07	1.5808e-06		30	15
TYE7	1	1	1	1	1	1	1	0.00803919	0.000247325	5.10338e-06	9.93271e-07	6.08521e-07	6.67284e-07	2.68471e-07	4.06829e-07	8.55327e-07	1.71092e-07	1.49822e-08	1.46832e-08	4.63142e-08	1.09698e-08	1.35081e-07	1.75092e-07	4.18316e-07	9.0752e-07	1.70505e-06	2.44122e-06	3.18868e-06	7.39034e-06	0.000112833	0.000124991	0.00067868	0.000355344	0.00342313	0.0103809	0.0324528	1	1	1	1	1	1	1	1	1		29	20
CBF1	1	1	1	1	1	1	1	0.00601135	0.000105331	2.19234e-06	9.60074e-07	2.53317e-07	2.68571e-07	7.76869e-08	1.15257e-07	1.54326e-07	2.2663e-08	9.12493e-09	3.82928e-09	3.60712e-08	1.35329e-08	8.44516e-08	5.50688e-07	2.45462e-06	3.8332e-06	5.13378e-06	5.62555e-06	1.85946e-05	3.29199e-05	0.000321212	0.000960298	0.00366339	0.00201321	0.0126579	0.0305459	1	1	1	1	1	1	1	1	1	1		28	18
PHD1	1	1	1	1	1	1	1	1	1	1	1	1	1	0.0249513	0.00719494	0.000797865	0.000334917	6.58025e-05	0.000152701	3.00821e-05	1.53504e-06	4.17612e-07	1.39947e-07	8.88709e-08	2.26906e-07	6.93533e-08	7.55695e-08	6.97774e-08	1.48898e-07	2.35993e-07	3.55903e-07	8.84032e-07	1.02165e-06	7.25839e-06	2.07981e-05	7.04824e-05	0.000104729	0.000305897	0.0058743	0.0138343	0.025458	1	1	1	1		28	14
SKN7	1	1	1	1	1	1	1	1	1	0.00730243	0.00157304	0.000247707	2.97998e-05	3.83943e-06	1.89008e-06	1.16475e-07	4.18644e-08	4.29801e-09	6.21289e-09	1.94833e-09	3.0899e-09	1.34661e-09	5.7068e-09	4.89519e-07	1.67831e-06	1.66948e-06	1.40718e-06	3.57294e-06	1.70638e-05	4.33395e-05	0.000360876	0.00356189	0.00534892	0.00999596	0.0222437	1	1	1	1	1	1	1	1	1	1		26	15
YDR026c	1	1	1	1	1	1	1	1	1	1	1	1	1	1	1	1	1	1	1	0.0336692	0.0126972	0.0102536	0.00555734	0.00350625	0.00337626	0.0029502	0.00142986	0.000564695	0.00026489	0.000160418	8.53012e-05	7.91713e-06	3.82619e-05	3.49989e-05	0.000301363	0.000402747	0.000726835	0.0019813	0.00379886	0.00932277	0.00236339	0.000746397	0.00153418	0.000598464	0.00484336		26	1
DIG1	1	1	1	1	1	1	1	1	1	1	1	1	1	1	1	1	1	1	1	1	0.0246105	0.00951948	0.00462267	0.00598123	0.00384804	0.00189408	0.000785766	0.000155098	0.000103525	6.59956e-05	0.000115196	6.8573e-05	2.05969e-05	1.0006e-05	3.70486e-06	1.85866e-05	8.44682e-06	5.14101e-06	5.41092e-06	5.07162e-06	1.735e-06	1.2309e-06	1.12259e-06	3.62567e-06	0.0001987		25	10
ADR1	1	1	1	1	1	1	1	1	1	1	1	1	1	1	1	1	1	1	1	1	0.033948	0.00371305	0.00237836	0.00192487	0.000630042	0.000131779	2.64332e-05	6.31296e-06	1.52354e-06	3.77844e-07	9.38957e-07	1.94366e-06	1.33772e-06	4.24252e-06	9.16992e-06	0.000157285	0.000331737	0.000267914	0.000239891	4.25855e-05	3.19736e-05	9.95012e-05	1.74418e-05	0.000183654	0.00199436		25	8
MET31	1	1	1	1	1	1	1	1	1	0.0304505	0.0086018	0.00313612	0.0019125	0.00152763	0.000216779	0.000340304	0.000550035	0.000223612	0.000167433	5.88155e-05	3.46355e-05	2.67892e-05	3.28217e-05	5.52358e-05	0.00016458	0.000461223	0.000430625	0.000371222	0.000414718	0.000620017	0.000918644	0.00162556	0.00347031	0.00864715	1	1	1	1	1	1	1	1	1	1	1		25	0
MET32	1	1	1	1	1	1	1	1	1	0.0304505	0.0086018	0.00313612	0.0019125	0.00152763	0.000216779	0.000340304	0.000550035	0.000223612	0.000167433	5.88155e-05	3.46355e-05	2.67892e-05	3.28217e-05	5.52358e-05	0.00016458	0.000461223	0.000430625	0.000371222	0.000414718	0.000620017	0.000918644	0.00162556	0.00347031	0.00864715	1	1	1	1	1	1	1	1	1	1	1		25	0
PHO4	1	1	1	1	1	1	1	1	0.0331787	0.0110103	0.00570771	0.0141547	0.0124677	0.00864091	0.0101832	0.0110693	0.0027419	0.00283704	0.00260027	0.00252078	0.000793999	0.000630866	0.000644697	0.000624189	0.000439366	0.000250505	0.000679328	0.000889301	0.00195111	0.0129416	0.0228106	0.0496528	0.0405359	1	1	1	1	1	1	1	1	1	1	1	1		25	0
SOK2	1	1	1	1	1	1	1	1	1	1	1	1	1	1	1	1	1	1	1	1	1	0.0408763	0.0388708	0.0337112	0.0355718	0.00575381	0.00232547	0.000706587	0.000618479	0.000334201	0.000301987	0.000210261	0.000107283	0.000392789	0.000467461	0.00143345	0.0015254	0.000596111	0.00372415	0.00282573	0.00124069	0.0101786	0.00160754	0.00121254	0.0112734		24	0
FKH1	1	1	1	1	1	1	1	1	1	0.0463739	0.0218965	0.0245446	0.0241031	0.019984	0.00483509	0.00427109	0.00224619	0.00403705	0.00794457	0.0197034	0.0180781	0.0196943	0.030112	0.0359093	1	1	1	1	1	1	1	1	1	1	1	1	1	1	1	1	1	1	1	1	1		15	0
RLM1	1	1	1	1	1	1	1	1	1	1	1	1	1	0.0479633	1	0.0464924	0.030314	0.0236209	0.0100342	0.00457793	0.00265859	0.00667313	0.00603444	0.00631125	0.00885705	0.0120061	0.0214088	0.0377557	1	1	1	1	1	1	1	1	1	1	1	1	1	1	1	1	1		14	0
ARR1	1	1	1	1	1	1	1	1	1	1	1	1	1	1	1	1	1	1	1	0.0245004	0.0199951	0.0195302	0.0250375	0.0154813	0.03282	0.0259124	0.0264764	0.02621	0.0307484	0.0431024	1	1	0.0470942	1	1	1	1	1	1	1	1	1	1	1	1		12	0
STB4	1	1	1	1	1	1	1	1	1	1	1	0.0297425	0.0130432	0.00890247	0.00555938	0.0058966	0.0104789	0.00952369	0.00418776	0.00205027	0.00536994	0.0044924	0.0189935	1	1	1	1	1	1	1	1	1	1	1	1	1	1	1	1	1	1	1	1	1	1		12	0
YAP3	1	1	1	1	1	1	1	1	1	1	1	1	1	1	1	1	1	1	1	0.0245004	0.0199951	0.0195302	0.0250375	0.0154813	0.03282	0.0259124	0.0264764	0.02621	0.0307484	0.0431024	1	1	0.0470942	1	1	1	1	1	1	1	1	1	1	1	1		12	0
YAP5	1	1	1	1	1	1	1	1	1	1	1	1	1	1	1	1	1	1	1	0.0245004	0.0199951	0.0195302	0.0250375	0.0154813	0.03282	0.0259124	0.0264764	0.02621	0.0307484	0.0431024	1	1	0.0470942	1	1	1	1	1	1	1	1	1	1	1	1		12	0
YAP6	1	1	1	1	1	1	1	1	1	1	1	1	1	1	1	1	1	1	1	0.0245004	0.0199951	0.0195302	0.0250375	0.0154813	0.03282	0.0259124	0.0264764	0.02621	0.0307484	0.0431024	1	1	0.0470942	1	1	1	1	1	1	1	1	1	1	1	1		12	0
MAC1	1	1	1	1	1	1	1	0.048789	0.0114305	0.00218111	0.000328039	0.000212467	0.000408048	0.000753229	0.000635578	0.00301157	0.00993698	0.0423036	1	1	1	1	1	1	1	1	1	1	1	1	1	1	1	1	1	1	1	1	1	1	1	1	1	1	1		11	0
PDR3	1	1	1	1	1	1	1	1	1	1	1	0.0381741	0.0138187	0.00617819	0.00135634	0.000346084	0.000582671	0.00135944	0.00491093	0.0216789	0.0302206	1	1	1	1	1	1	1	1	1	1	1	1	1	1	1	1	1	1	1	1	1	1	1	1		10	0
HAP4	1	1	1	1	1	1	1	1	1	1	1	1	1	1	1	1	1	1	1	1	0.0366797	0.0233709	0.0221134	0.0279175	0.035194	0.0421359	0.0463968	0.0497676	1	1	1	0.0390397	1	1	1	1	1	1	1	1	1	1	1	1	1		9	0
HAP2	1	1	1	1	1	1	1	1	1	0.0314632	0.0227024	0.0292084	0.0460585	1	1	1	1	1	1	1	1	0.049231	0.0418311	0.0362622	1	1	1	1	1	1	1	1	1	1	1	1	1	1	1	1	1	1	1	1	1		7	0
HAP3	1	1	1	1	1	1	1	1	1	0.0314632	0.0227024	0.0292084	0.0460585	1	1	1	1	1	1	1	1	0.049231	0.0418311	0.0362622	1	1	1	1	1	1	1	1	1	1	1	1	1	1	1	1	1	1	1	1	1		7	0
HAP5	1	1	1	1	1	1	1	1	1	0.0314632	0.0227024	0.0292084	0.0460585	1	1	1	1	1	1	1	1	0.049231	0.0418311	0.0362622	1	1	1	1	1	1	1	1	1	1	1	1	1	1	1	1	1	1	1	1	1		7	0
AFT2	1	1	1	1	1	1	1	1	1	1	1	1	1	1	1	1	1	1	1	1	1	1	1	1	1	1	1	0.0388817	0.0255945	0.0249496	0.0372576	0.0466797	0.0177181	1	1	1	1	1	1	1	1	1	1	1	1		6	0
SIP4	1	1	1	1	1	1	1	1	1	0.0406535	0.0434388	0.0366114	1	1	1	1	1	1	1	1	1	1	1	1	1	1	1	1	1	1	1	1	1	1	1	1	1	1	1	1	1	1	1	1	1		3	0
FKH2	1	1	1	1	1	1	1	1	1	1	1	0.0409712	1	1	1	1	1	1	1	1	1	1	1	1	1	1	1	1	1	1	1	1	1	1	1	1	1	1	1	1	1	1	1	1	1		1	0
YOX1	1	1	1	1	1	1	1	1	1	1	1	1	1	1	1	1	1	0.0494627	1	1	1	1	1	1	1	1	1	1	1	1	1	1	1	1	1	1	1	1	1	1	1	1	1	1	1		1	0
ABF1	1	1	1	1	1	1	1	1	1	1	1	1	1	1	1	1	1	1	1	1	1	1	1	1	1	1	1	1	1	1	1	1	1	1	1	1	1	1	1	1	1	1	1	1	1		0	0
ACE2	1	1	1	1	1	1	1	1	1	1	1	1	1	1	1	1	1	1	1	1	1	1	1	1	1	1	1	1	1	1	1	1	1	1	1	1	1	1	1	1	1	1	1	1	1		0	0
ASH1	1	1	1	1	1	1	1	1	1	1	1	1	1	1	1	1	1	1	1	1	1	1	1	1	1	1	1	1	1	1	1	1	1	1	1	1	1	1	1	1	1	1	1	1	1		0	0
BAS1	1	1	1	1	1	1	1	1	1	1	1	1	1	1	1	1	1	1	1	1	1	1	1	1	1	1	1	1	1	1	1	1	1	1	1	1	1	1	1	1	1	1	1	1	1		0	0
CAD1	1	1	1	1	1	1	1	1	1	1	1	1	1	1	1	1	1	1	1	1	1	1	1	1	1	1	1	1	1	1	1	1	1	1	1	1	1	1	1	1	1	1	1	1	1		0	0
CRZ1	1	1	1	1	1	1	1	1	1	1	1	1	1	1	1	1	1	1	1	1	1	1	1	1	1	1	1	1	1	1	1	1	1	1	1	1	1	1	1	1	1	1	1	1	1		0	0
DAL80	1	1	1	1	1	1	1	1	1	1	1	1	1	1	1	1	1	1	1	1	1	1	1	1	1	1	1	1	1	1	1	1	1	1	1	1	1	1	1	1	1	1	1	1	1		0	0
DAL81	1	1	1	1	1	1	1	1	1	1	1	1	1	1	1	1	1	1	1	1	1	1	1	1	1	1	1	1	1	1	1	1	1	1	1	1	1	1	1	1	1	1	1	1	1		0	0
DAL82	1	1	1	1	1	1	1	1	1	1	1	1	1	1	1	1	1	1	1	1	1	1	1	1	1	1	1	1	1	1	1	1	1	1	1	1	1	1	1	1	1	1	1	1	1		0	0
ECM22	1	1	1	1	1	1	1	1	1	1	1	1	1	1	1	1	1	1	1	1	1	1	1	1	1	1	1	1	1	1	1	1	1	1	1	1	1	1	1	1	1	1	1	1	1		0	0
FHL1	1	1	1	1	1	1	1	1	1	1	1	1	1	1	1	1	1	1	1	1	1	1	1	1	1	1	1	1	1	1	1	1	1	1	1	1	1	1	1	1	1	1	1	1	1		0	0
GAL4	1	1	1	1	1	1	1	1	1	1	1	1	1	1	1	1	1	1	1	1	1	1	1	1	1	1	1	1	1	1	1	1	1	1	1	1	1	1	1	1	1	1	1	1	1		0	0
GAL80	1	1	1	1	1	1	1	1	1	1	1	1	1	1	1	1	1	1	1	1	1	1	1	1	1	1	1	1	1	1	1	1	1	1	1	1	1	1	1	1	1	1	1	1	1		0	0
GAT1	1	1	1	1	1	1	1	1	1	1	1	1	1	1	1	1	1	1	1	1	1	1	1	1	1	1	1	1	1	1	1	1	1	1	1	1	1	1	1	1	1	1	1	1	1		0	0
GCN4	1	1	1	1	1	1	1	1	1	1	1	1	1	1	1	1	1	1	1	1	1	1	1	1	1	1	1	1	1	1	1	1	1	1	1	1	1	1	1	1	1	1	1	1	1		0	0
GLN3	1	1	1	1	1	1	1	1	1	1	1	1	1	1	1	1	1	1	1	1	1	1	1	1	1	1	1	1	1	1	1	1	1	1	1	1	1	1	1	1	1	1	1	1	1		0	0
GZF3	1	1	1	1	1	1	1	1	1	1	1	1	1	1	1	1	1	1	1	1	1	1	1	1	1	1	1	1	1	1	1	1	1	1	1	1	1	1	1	1	1	1	1	1	1		0	0
HAC1	1	1	1	1	1	1	1	1	1	1	1	1	1	1	1	1	1	1	1	1	1	1	1	1	1	1	1	1	1	1	1	1	1	1	1	1	1	1	1	1	1	1	1	1	1		0	0
HAP1	1	1	1	1	1	1	1	1	1	1	1	1	1	1	1	1	1	1	1	1	1	1	1	1	1	1	1	1	1	1	1	1	1	1	1	1	1	1	1	1	1	1	1	1	1		0	0
INO2	1	1	1	1	1	1	1	1	1	1	1	1	1	1	1	1	1	1	1	1	1	1	1	1	1	1	1	1	1	1	1	1	1	1	1	1	1	1	1	1	1	1	1	1	1		0	0
INO4	1	1	1	1	1	1	1	1	1	1	1	1	1	1	1	1	1	1	1	1	1	1	1	1	1	1	1	1	1	1	1	1	1	1	1	1	1	1	1	1	1	1	1	1	1		0	0
LEU3	1	1	1	1	1	1	1	1	1	1	1	1	1	1	1	1	1	1	1	1	1	1	1	1	1	1	1	1	1	1	1	1	1	1	1	1	1	1	1	1	1	1	1	1	1		0	0
MBP1	1	1	1	1	1	1	1	1	1	1	1	1	1	1	1	1	1	1	1	1	1	1	1	1	1	1	1	1	1	1	1	1	1	1	1	1	1	1	1	1	1	1	1	1	1		0	0
MCM1	1	1	1	1	1	1	1	1	1	1	1	1	1	1	1	1	1	1	1	1	1	1	1	1	1	1	1	1	1	1	1	1	1	1	1	1	1	1	1	1	1	1	1	1	1		0	0
MOT3	1	1	1	1	1	1	1	1	1	1	1	1	1	1	1	1	1	1	1	1	1	1	1	1	1	1	1	1	1	1	1	1	1	1	1	1	1	1	1	1	1	1	1	1	1		0	0
MSN2	1	1	1	1	1	1	1	1	1	1	1	1	1	1	1	1	1	1	1	1	1	1	1	1	1	1	1	1	1	1	1	1	1	1	1	1	1	1	1	1	1	1	1	1	1		0	0
MSN4	1	1	1	1	1	1	1	1	1	1	1	1	1	1	1	1	1	1	1	1	1	1	1	1	1	1	1	1	1	1	1	1	1	1	1	1	1	1	1	1	1	1	1	1	1		0	0
NDD1	1	1	1	1	1	1	1	1	1	1	1	1	1	1	1	1	1	1	1	1	1	1	1	1	1	1	1	1	1	1	1	1	1	1	1	1	1	1	1	1	1	1	1	1	1		0	0
NRG1	1	1	1	1	1	1	1	1	1	1	1	1	1	1	1	1	1	1	1	1	1	1	1	1	1	1	1	1	1	1	1	1	1	1	1	1	1	1	1	1	1	1	1	1	1		0	0
PDR1	1	1	1	1	1	1	1	1	1	1	1	1	1	1	1	1	1	1	1	1	1	1	1	1	1	1	1	1	1	1	1	1	1	1	1	1	1	1	1	1	1	1	1	1	1		0	0
PHO2	1	1	1	1	1	1	1	1	1	1	1	1	1	1	1	1	1	1	1	1	1	1	1	1	1	1	1	1	1	1	1	1	1	1	1	1	1	1	1	1	1	1	1	1	1		0	0
PUT3	1	1	1	1	1	1	1	1	1	1	1	1	1	1	1	1	1	1	1	1	1	1	1	1	1	1	1	1	1	1	1	1	1	1	1	1	1	1	1	1	1	1	1	1	1		0	0
RAP1	1	1	1	1	1	1	1	1	1	1	1	1	1	1	1	1	1	1	1	1	1	1	1	1	1	1	1	1	1	1	1	1	1	1	1	1	1	1	1	1	1	1	1	1	1		0	0
RCS1	1	1	1	1	1	1	1	1	1	1	1	1	1	1	1	1	1	1	1	1	1	1	1	1	1	1	1	1	1	1	1	1	1	1	1	1	1	1	1	1	1	1	1	1	1		0	0
RDS1	1	1	1	1	1	1	1	1	1	1	1	1	1	1	1	1	1	1	1	1	1	1	1	1	1	1	1	1	1	1	1	1	1	1	1	1	1	1	1	1	1	1	1	1	1		0	0
REB1	1	1	1	1	1	1	1	1	1	1	1	1	1	1	1	1	1	1	1	1	1	1	1	1	1	1	1	1	1	1	1	1	1	1	1	1	1	1	1	1	1	1	1	1	1		0	0
RFX1	1	1	1	1	1	1	1	1	1	1	1	1	1	1	1	1	1	1	1	1	1	1	1	1	1	1	1	1	1	1	1	1	1	1	1	1	1	1	1	1	1	1	1	1	1		0	0
RGT1	1	1	1	1	1	1	1	1	1	1	1	1	1	1	1	1	1	1	1	1	1	1	1	1	1	1	1	1	1	1	1	1	1	1	1	1	1	1	1	1	1	1	1	1	1		0	0
RIM101	1	1	1	1	1	1	1	1	1	1	1	1	1	1	1	1	1	1	1	1	1	1	1	1	1	1	1	1	1	1	1	1	1	1	1	1	1	1	1	1	1	1	1	1	1		0	0
ROX1	1	1	1	1	1	1	1	1	1	1	1	1	1	1	1	1	1	1	1	1	1	1	1	1	1	1	1	1	1	1	1	1	1	1	1	1	1	1	1	1	1	1	1	1	1		0	0
RPH1	1	1	1	1	1	1	1	1	1	1	1	1	1	1	1	1	1	1	1	1	1	1	1	1	1	1	1	1	1	1	1	1	1	1	1	1	1	1	1	1	1	1	1	1	1		0	0
RPN4	1	1	1	1	1	1	1	1	1	1	1	1	1	1	1	1	1	1	1	1	1	1	1	1	1	1	1	1	1	1	1	1	1	1	1	1	1	1	1	1	1	1	1	1	1		0	0
RTG3	1	1	1	1	1	1	1	1	1	1	1	1	1	1	1	1	1	1	1	1	1	1	1	1	1	1	1	1	1	1	1	1	1	1	1	1	1	1	1	1	1	1	1	1	1		0	0
SFL1	1	1	1	1	1	1	1	1	1	1	1	1	1	1	1	1	1	1	1	1	1	1	1	1	1	1	1	1	1	1	1	1	1	1	1	1	1	1	1	1	1	1	1	1	1		0	0
SFP1	1	1	1	1	1	1	1	1	1	1	1	1	1	1	1	1	1	1	1	1	1	1	1	1	1	1	1	1	1	1	1	1	1	1	1	1	1	1	1	1	1	1	1	1	1		0	0
SIG1	1	1	1	1	1	1	1	1	1	1	1	1	1	1	1	1	1	1	1	1	1	1	1	1	1	1	1	1	1	1	1	1	1	1	1	1	1	1	1	1	1	1	1	1	1		0	0
SMP1	1	1	1	1	1	1	1	1	1	1	1	1	1	1	1	1	1	1	1	1	1	1	1	1	1	1	1	1	1	1	1	1	1	1	1	1	1	1	1	1	1	1	1	1	1		0	0
SNT2	1	1	1	1	1	1	1	1	1	1	1	1	1	1	1	1	1	1	1	1	1	1	1	1	1	1	1	1	1	1	1	1	1	1	1	1	1	1	1	1	1	1	1	1	1		0	0
SPT23	1	1	1	1	1	1	1	1	1	1	1	1	1	1	1	1	1	1	1	1	1	1	1	1	1	1	1	1	1	1	1	1	1	1	1	1	1	1	1	1	1	1	1	1	1		0	0
STB1	1	1	1	1	1	1	1	1	1	1	1	1	1	1	1	1	1	1	1	1	1	1	1	1	1	1	1	1	1	1	1	1	1	1	1	1	1	1	1	1	1	1	1	1	1		0	0
STB5	1	1	1	1	1	1	1	1	1	1	1	1	1	1	1	1	1	1	1	1	1	1	1	1	1	1	1	1	1	1	1	1	1	1	1	1	1	1	1	1	1	1	1	1	1		0	0
SUM1	1	1	1	1	1	1	1	1	1	1	1	1	1	1	1	1	1	1	1	1	1	1	1	1	1	1	1	1	1	1	1	1	1	1	1	1	1	1	1	1	1	1	1	1	1		0	0
SWI4	1	1	1	1	1	1	1	1	1	1	1	1	1	1	1	1	1	1	1	1	1	1	1	1	1	1	1	1	1	1	1	1	1	1	1	1	1	1	1	1	1	1	1	1	1		0	0
SWI6	1	1	1	1	1	1	1	1	1	1	1	1	1	1	1	1	1	1	1	1	1	1	1	1	1	1	1	1	1	1	1	1	1	1	1	1	1	1	1	1	1	1	1	1	1		0	0
TEC1	1	1	1	1	1	1	1	1	1	1	1	1	1	1	1	1	1	1	1	1	1	1	1	1	1	1	1	1	1	1	1	1	1	1	1	1	1	1	1	1	1	1	1	1	1		0	0
THI2	1	1	1	1	1	1	1	1	1	1	1	1	1	1	1	1	1	1	1	1	1	1	1	1	1	1	1	1	1	1	1	1	1	1	1	1	1	1	1	1	1	1	1	1	1		0	0
UGA3	1	1	1	1	1	1	1	1	1	1	1	1	1	1	1	1	1	1	1	1	1	1	1	1	1	1	1	1	1	1	1	1	1	1	1	1	1	1	1	1	1	1	1	1	1		0	0
UME1	1	1	1	1	1	1	1	1	1	1	1	1	1	1	1	1	1	1	1	1	1	1	1	1	1	1	1	1	1	1	1	1	1	1	1	1	1	1	1	1	1	1	1	1	1		0	0
UME6	1	1	1	1	1	1	1	1	1	1	1	1	1	1	1	1	1	1	1	1	1	1	1	1	1	1	1	1	1	1	1	1	1	1	1	1	1	1	1	1	1	1	1	1	1		0	0
XBP1	1	1	1	1	1	1	1	1	1	1	1	1	1	1	1	1	1	1	1	1	1	1	1	1	1	1	1	1	1	1	1	1	1	1	1	1	1	1	1	1	1	1	1	1	1		0	0
YAP1	1	1	1	1	1	1	1	1	1	1	1	1	1	1	1	1	1	1	1	1	1	1	1	1	1	1	1	1	1	1	1	1	1	1	1	1	1	1	1	1	1	1	1	1	1		0	0
YAP7	1	1	1	1	1	1	1	1	1	1	1	1	1	1	1	1	1	1	1	1	1	1	1	1	1	1	1	1	1	1	1	1	1	1	1	1	1	1	1	1	1	1	1	1	1		0	0
YHP1	1	1	1	1	1	1	1	1	1	1	1	1	1	1	1	1	1	1	1	1	1	1	1	1	1	1	1	1	1	1	1	1	1	1	1	1	1	1	1	1	1	1	1	1	1		0	0
ZAP1	1	1	1	1	1	1	1	1	1	1	1	1	1	1	1	1	1	1	1	1	1	1	1	1	1	1	1	1	1	1	1	1	1	1	1	1	1	1	1	1	1	1	1	1	1		0	0
