# Supplementary material for: Multiple transcription factors contribute to inter-chromosomal interaction in yeast
Source: BMC Syst Biol. 2018 Dec 21;12(Suppl 8):140. doi: 10.1186/s12918-018-0643-1 (PMC6302461; doi:10.1186/s12918-018-0643-1)
Supplement: Supplementary file 2 — Table is for Bootstrap result of 105 TFs from multivariate method. (XLSX 13 kb) [file 12918_2018_643_MOESM2_ESM.xlsx]

## Sheet: Sheet1
bootstrap_500_for_multivariate_linear_ regression
	35	40	45	50	55		sum(B:F)
ABF1	0	0	0	3	0		3
ACE2	0	0	0	0	0		0
ADR1	170	170	40	18	60		458
AFT2	0	0	0	0	0		0
ARR1	0	2	0	1	2		5
ASH1	0	0	0	0	0		0
AZF1	3	2	0	0	0		5
BAS1	0	0	0	0	0		0
CAD1	25	16	7	3	1		52
CBF1	1	2	0	11	5		19
CIN5	498	499	480	491	498		2466
CRZ1	0	0	0	0	0		0
DAL80	0	0	0	0	0		0
DAL81	0	0	0	0	0		0
DAL82	0	0	0	0	0		0
DIG1	396	343	262	174	383		1558
ECM22	0	0	1	1	0		2
FHL1	0	0	0	0	0		0
FKH1	0	0	0	0	0		0
FKH2	0	0	0	0	0		0
GAL4	0	0	0	0	1		1
GAL80	0	0	0	2	1		3
GAT1	0	1	34	52	50		137
GCN4	0	0	0	0	0		0
GCR1	0	5	11	27	49		92
GLN3	0	0	0	4	0		4
GZF3	0	0	2	8	6		16
HAC1	0	0	0	0	0		0
HAP1	0	0	0	0	0		0
HAP2	0	0	0	0	1		1
HAP3	0	0	0	0	0		0
HAP4	0	0	0	0	0		0
HAP5	0	0	0	0	0		0
HSF1	52	19	79	91	135		376
INO2	0	1	0	0	2		3
INO4	0	0	0	1	0		1
LEU3	0	0	0	0	1		1
MAC1	0	0	0	1	0		1
MBP1	0	0	2	14	19		35
MCM1	0	0	0	0	0		0
MET31	0	0	0	3	0		3
MET32	0	0	0	0	0		0
MET4	0	41	9	21	11		82
MOT3	1	0	14	18	6		39
MSN2	0	0	0	0	0		0
MSN4	0	0	0	0	0		0
NDD1	0	1	2	7	7		17
NRG1	0	0	0	0	0		0
OPI1	10	77	44	68	35		234
PDR1	0	0	0	0	0		0
PDR3	38	165	5	3	0		211
PHD1	0	0	0	0	0		0
PHO2	0	0	0	0	1		1
PHO4	0	0	0	0	0		0
PUT3	0	0	0	0	0		0
RAP1	0	0	0	0	0		0
RCS1	0	0	0	0	0		0
RDS1	0	0	0	0	0		0
REB1	22	53	48	87	14		224
RFX1	0	0	0	0	0		0
RGT1	0	0	0	0	0		0
RIM101	0	0	1	0	3		4
RLM1	0	10	83	125	338		556
RLR1	240	417	421	475	479		2032
ROX1	0	0	0	0	0		0
RPH1	0	0	0	0	0		0
RPN4	0	0	0	0	0		0
RTG3	0	1	0	0	1		2
SFL1	0	0	0	0	0		0
SFP1	0	0	0	0	0		0
SIG1	0	0	0	0	0		0
SIP4	0	0	0	0	0		0
SKN7	0	0	0	0	0		0
SKO1	391	256	62	54	20		783
SMP1	0	0	0	0	0		0
SNT2	0	0	0	0	0		0
SOK2	104	217	390	379	145		1235
SPT2	5	1	262	398	371		1037
SPT23	0	0	0	0	0		0
STB1	0	0	0	0	0		0
STB4	0	0	21	103	53		177
STB5	0	0	0	0	0		0
STE12	47	2	112	195	25		381
STP1	35	5	0	0	0		40
SUM1	0	0	0	0	0		0
SUT1	0	1	0	0	0		1
SWI4	0	0	0	0	0		0
SWI5	0	0	1	0	0		1
SWI6	0	0	0	0	0		0
TEC1	2	0	1	0	0		3
THI2	0	0	0	0	0		0
TYE7	7	3	1	22	8		41
UGA3	182	23	58	59	38		360
UME1	0	0	0	0	0		0
UME6	0	0	0	0	0		0
XBP1	0	0	0	0	0		0
YAP1	0	0	0	0	0		0
YAP3	0	1	0	1	2		4
YAP5	0	0	0	1	2		3
YAP6	0	0	0	1	2		3
YAP7	0	0	0	0	0		0
YDR026c	108	251	260	346	321		1286
YHP1	0	0	0	0	0		0
YOX1	23	34	9	29	11		106
ZAP1	0	0	0	0	0		0
