# Supplementary material for: Multiple transcription factors contribute to inter-chromosomal interaction in yeast
Source: BMC Syst Biol. 2018 Dec 21;12(Suppl 8):140. doi: 10.1186/s12918-018-0643-1 (PMC6302461; doi:10.1186/s12918-018-0643-1)
Supplement: Supplementary file 3 — A folder named SB-06-S3 contains 105 overlapping plot for each TF. (ZIP 624 kb) [file 12918_2018_643_MOESM3_ESM.zip]

Archive with 106 entries (106 files):
- SB-06-S3/ABF1.pdf
- SB-06-S3/ACE2.pdf
- SB-06-S3/ADR1.pdf
- SB-06-S3/AFT2.pdf
- SB-06-S3/ARR1.pdf
- SB-06-S3/ASH1.pdf
- SB-06-S3/AZF1.pdf
- SB-06-S3/BAS1.pdf
- SB-06-S3/CAD1.pdf
- SB-06-S3/CBF1.pdf
- SB-06-S3/CIN5.pdf
- SB-06-S3/CRZ1.pdf
- SB-06-S3/DAL80.pdf
- SB-06-S3/DAL81.pdf
- SB-06-S3/DAL82.pdf
- SB-06-S3/DIG1.pdf
- SB-06-S3/ECM22.pdf
- SB-06-S3/FHL1.pdf
- SB-06-S3/FKH1.pdf
- SB-06-S3/FKH2.pdf
- SB-06-S3/GAL4.pdf
- SB-06-S3/GAL80.pdf
- SB-06-S3/GAT1.pdf
- SB-06-S3/GCN4.pdf
- SB-06-S3/GCR1.pdf
- SB-06-S3/GLN3.pdf
- SB-06-S3/GZF3.pdf
- SB-06-S3/HAC1.pdf
- SB-06-S3/HAP1.pdf
- SB-06-S3/HAP2.pdf
- SB-06-S3/HAP3.pdf
- SB-06-S3/HAP4.pdf
- SB-06-S3/HAP5.pdf
- SB-06-S3/HSF1.pdf
- SB-06-S3/INO2.pdf
- SB-06-S3/INO4.pdf
- SB-06-S3/LEU3.pdf
- SB-06-S3/MAC1.pdf
- SB-06-S3/MBP1.pdf
- SB-06-S3/MCM1.pdf
- SB-06-S3/MET31.pdf
- SB-06-S3/MET32.pdf
- SB-06-S3/MET4.pdf
- SB-06-S3/MOT3.pdf
- SB-06-S3/MSN2.pdf
- SB-06-S3/MSN4.pdf
- SB-06-S3/NDD1.pdf
- SB-06-S3/NRG1.pdf
- SB-06-S3/OPI1.pdf
- SB-06-S3/PDR1.pdf
- SB-06-S3/PDR3.pdf
- SB-06-S3/PHD1.pdf
- SB-06-S3/PHO2.pdf
- SB-06-S3/PHO4.pdf
- SB-06-S3/PUT3.pdf
- SB-06-S3/RAP1.pdf
- SB-06-S3/RCS1.pdf
- SB-06-S3/RDS1.pdf
- SB-06-S3/README.txt
- SB-06-S3/REB1.pdf
- SB-06-S3/RFX1.pdf
- SB-06-S3/RGT1.pdf
- SB-06-S3/RIM101.pdf
- SB-06-S3/RLM1.pdf
- SB-06-S3/RLR1.pdf
- SB-06-S3/ROX1.pdf
- SB-06-S3/RPH1.pdf
- SB-06-S3/RPN4.pdf
- SB-06-S3/RTG3.pdf
- SB-06-S3/SFL1.pdf
- SB-06-S3/SFP1.pdf
- SB-06-S3/SIG1.pdf
- SB-06-S3/SIP4.pdf
- SB-06-S3/SKN7.pdf
- SB-06-S3/SKO1.pdf
- SB-06-S3/SMP1.pdf
- SB-06-S3/SNT2.pdf
- SB-06-S3/SOK2.pdf
- SB-06-S3/SPT2.pdf
- SB-06-S3/SPT23.pdf
- SB-06-S3/STB1.pdf
- SB-06-S3/STB4.pdf
- SB-06-S3/STB5.pdf
- SB-06-S3/STE12.pdf
- SB-06-S3/STP1.pdf
- SB-06-S3/SUM1.pdf
- SB-06-S3/SUT1.pdf
- SB-06-S3/SWI4.pdf
- SB-06-S3/SWI5.pdf
- SB-06-S3/SWI6.pdf
- SB-06-S3/TEC1.pdf
- SB-06-S3/THI2.pdf
- SB-06-S3/TYE7.pdf
- SB-06-S3/UGA3.pdf
- SB-06-S3/UME1.pdf
- SB-06-S3/UME6.pdf
- SB-06-S3/XBP1.pdf
- SB-06-S3/YAP1.pdf
- SB-06-S3/YAP3.pdf
- SB-06-S3/YAP5.pdf
- SB-06-S3/YAP6.pdf
- SB-06-S3/YAP7.pdf
- SB-06-S3/YDR026c.pdf
- SB-06-S3/YHP1.pdf
- SB-06-S3/YOX1.pdf
- SB-06-S3/ZAP1.pdf
