# Supplementary material for: Multiple transcription factors contribute to inter-chromosomal interaction in yeast
Source: BMC Syst Biol. 2018 Dec 21;12(Suppl 8):140. doi: 10.1186/s12918-018-0643-1 (PMC6302461; doi:10.1186/s12918-018-0643-1)
Supplement: Supplementary file 3 — A folder named SB-06-S3 contains 105 overlapping plot for each TF. (ZIP 624 kb) [file 12918_2018_643_MOESM3_ESM.zip › SB-06-S3/README.txt]

#README file for supplement files 1#
Name of each file is the corresponding TF name. All the plots were in the same scale of x,y axis as Figure 4. Blue line represents the overlapping ratio for this TF, while yellow line represents the percent of this TF existing in random bins average by 10-times repeats.
