# Supplementary material for: Multiple transcription factors contribute to inter-chromosomal interaction in yeast
Source: BMC Syst Biol. 2018 Dec 21;12(Suppl 8):140. doi: 10.1186/s12918-018-0643-1 (PMC6302461; doi:10.1186/s12918-018-0643-1)
Supplement: Supplementary file 4 — A folder named SB-06-S4 contains circos diagrams for 10 significant TFs at two conditions (T = 20, T = 40). (ZIP 2300 kb) [file 12918_2018_643_MOESM4_ESM.zip]

Archive with 21 entries (21 files):
- SB-06-S4/ADR1_20.pdf
- SB-06-S4/ADR1_40.pdf
- SB-06-S4/CIN5_20.pdf
- SB-06-S4/CIN5_40.pdf
- SB-06-S4/DIG1_20.pdf
- SB-06-S4/DIG1_40.pdf
- SB-06-S4/HSF1_20.pdf
- SB-06-S4/HSF1_40.pdf
- SB-06-S4/OPI1_20.pdf
- SB-06-S4/OPI1_40.pdf
- SB-06-S4/README.txt
- SB-06-S4/RLR1_20.pdf
- SB-06-S4/RLR1_40.pdf
- SB-06-S4/SKO1_20.pdf
- SB-06-S4/SKO1_40.pdf
- SB-06-S4/SPT2_20.pdf
- SB-06-S4/SPT2_40.pdf
- SB-06-S4/STE12_20.pdf
- SB-06-S4/STE12_40.pdf
- SB-06-S4/YDR026c_20.pdf
- SB-06-S4/YDR026c_40.pdf
