# Supplementary material for: Multiple transcription factors contribute to inter-chromosomal interaction in yeast
Source: BMC Syst Biol. 2018 Dec 21;12(Suppl 8):140. doi: 10.1186/s12918-018-0643-1 (PMC6302461; doi:10.1186/s12918-018-0643-1)
Supplement: Supplementary file 4 — A folder named SB-06-S4 contains circos diagrams for 10 significant TFs at two conditions (T = 20, T = 40). (ZIP 2300 kb) [file 12918_2018_643_MOESM4_ESM.zip › SB-06-S4/README.txt]

#README file for supplement files 2#
Name of each file represents each name of 10 significant TFs  and T threshold. All plots used the same circos as Figure 5 did.
