# Supplementary material for: Multiple transcription factors contribute to inter-chromosomal interaction in yeast
Source: BMC Syst Biol. 2018 Dec 21;12(Suppl 8):140. doi: 10.1186/s12918-018-0643-1 (PMC6302461; doi:10.1186/s12918-018-0643-1)
Supplement: Supplementary file 5 — Table contains function annotation for 10 significant TFs. (XLSX 8 kb) [file 12918_2018_643_MOESM5_ESM.xlsx]

## Sheet: Sheet1
Significant enriched TFs and their functions
TF	function
ADR1	chromatin organization;negative regulation of chromatin silencing
SPT2	chromatin organization
DIG1	MAP kinase-responsive inhibitor of the Ste12p transcription
STE12	transcription factor that is activated by a MAPK signaling cascade;interact with STE12;
YDR026c	chromatin silencing at rDNA, repression of transcription of ribosomal DNA by altering the structure of chromatin. Heterochromatic silencing at rDNA
HSF1	involved in RNA polymerase II activity
RLR1	DNA recombinationl;transcription elongation from RNA polymerase II promoter
SKO1	RNA polymerase II core promoter proximal region
CIN5	regulation of transcription from RNA polymerase II promoter
OPI1	regulates transcription from RNA polymerase II promoters and negatively regulates phospholipid biosynthesis;
