# Supplementary material for: Multiple transcription factors contribute to inter-chromosomal interaction in yeast
Source: BMC Syst Biol. 2018 Dec 21;12(Suppl 8):140. doi: 10.1186/s12918-018-0643-1 (PMC6302461; doi:10.1186/s12918-018-0643-1)
Supplement: Supplementary file 6 — Table is for the result of 105 TFs conducted by “Test For Trend In Proportions” (prop.trend.test function in R). (XLSX 9 kb) [file 12918_2018_643_MOESM6_ESM.xlsx]

## Sheet: Sheet1
Prop.trend.test.top.20	Chi-square method	Multi-variate regression model
Azf1	Sut1	Cin5
Rlr1#	Azf1	Rlr1
Sko1#	Cin5*	Dig1
Sut1	Opi1*	Ydr026c
Ydr026c#	Gcr1	Sok2
Opi1#	Stp1	Spt2
Cin5#	Met4	Sko1
Stp1	Spt2*	Rlm1
Gcr1	Swi5	Adr1
Met4	Sko1*	Ste12
Dig1#	Ste12*	Hsf1
Tye7	Rlr1*	Uga3
Adr1#	Hsf1*	Opi1
Hsf1#	Tye7	Reb1
Cbf1	Cbf1	Pdr3
Sok2#	Phd1	Stb4
Phd1	Skn7	Gat1
Met31	Ydr026c*
Met32	Dig1*
Spt2#	Adr1*
Prop.trend.test.top.20 has 17 overlapping genes(orange colored) with our Chi-square method group.
* means genes overlapping with Multi-variate regression model in Chi-square method group
# means genes overlapping with Multi-variate regression model in Prop.trend.test.top.20 result
