# Supplementary material for: Multiple transcription factors contribute to inter-chromosomal interaction in yeast
Source: BMC Syst Biol. 2018 Dec 21;12(Suppl 8):140. doi: 10.1186/s12918-018-0643-1 (PMC6302461; doi:10.1186/s12918-018-0643-1)
Supplement: Supplementary file 7 — Table contains the comparison between the top results of three approaches. (XLSX 18 kb) [file 12918_2018_643_MOESM7_ESM.xlsx]

## Sheet: Sheet1
TF	6_40_p	6_45_p	6_50_p	6_55_p	6_60_p	increasing		significant after Bonferroni correction for 6_60_p
AZF1	0	0	0	0	0	TRUE		TRUE
RLR1	0	0	0	0	0	TRUE		TRUE
SKO1	6.90481e-271	8.54733567305357e-322	0	0	0	TRUE		TRUE
SUT1	0	0	0	0	0	TRUE		TRUE
GCN4	4.72267050373043e-310	8.03095032510337e-314	6.31952540300005e-313	0	8.27814e-307	FALSE		TRUE
BAS1	5.0528e-306	4.51322e-306	1.7156e-304	3.41357e-302	3.92816e-300	FALSE		TRUE
YDR026c	3.0406e-231	7.78539e-258	5.80596e-274	8.66722e-286	5.22514e-289	TRUE		TRUE
OPI1	2.02991811250335e-319	5.80304652453642e-310	1.05191e-302	1.38203e-293	7.34463e-288	TRUE		TRUE
RCS1	3.65501e-283	5.00205e-283	1.87608e-281	3.00461e-279	2.68872e-277	FALSE		TRUE
CIN5	3.06387e-220	9.55232e-237	2.16299e-250	4.83601e-268	2.0049e-276	TRUE		TRUE
FHL1	1.72334e-276	3.15185e-272	3.85382e-268	3.18905e-264	2.70966e-261	FALSE		TRUE
NRG1	1.42115e-246	6.15737e-246	3.02398e-244	4.18761e-242	2.81742e-240	FALSE		TRUE
DAL80	1.2005e-216	4.18473e-224	2.68605e-226	3.5965e-223	6.67552e-225	FALSE		TRUE
STP1	1.07169e-246	6.55977e-236	2.18579e-228	6.05405e-221	9.87266e-212	TRUE		TRUE
GCR1	2.13614e-211	3.1489e-207	2.34271e-205	1.5536e-209	5.04219e-207	TRUE		TRUE
SFP1	3.1956e-200	1.95328e-204	4.99173e-206	2.30535e-206	4.3156e-206	FALSE		TRUE
MET4	5.86166e-226	1.68564e-217	9.94829e-210	1.16867e-206	9.35166e-199	TRUE		TRUE
ROX1	3.27953e-181	5.16401e-183	1.69434e-182	1.35873e-182	1.66968e-183	FALSE		TRUE
DIG1	1.05933e-148	5.42411e-164	3.27684e-173	8.39846e-179	4.35777e-183	TRUE		TRUE
RGT1	1.63273e-175	3.88822e-181	3.25867e-183	2.0585e-182	7.23396e-182	FALSE		TRUE
TYE7	7.2734e-196	2.86938e-186	4.39812e-179	6.01102e-178	1.07232e-172	TRUE		TRUE
ASH1	1.72954e-167	2.71316e-169	1.52564e-169	4.5789e-169	2.14549e-168	FALSE		TRUE
MCM1	1.19155e-166	7.89781e-168	1.08405e-167	6.02449e-167	4.0263e-166	FALSE		TRUE
YHP1	1.40076e-154	1.43192e-158	2.86448e-160	7.34154e-161	7.58642e-161	FALSE		TRUE
ADR1	1.40339e-138	5.4026e-146	1.47276e-150	5.77002e-154	6.8061e-158	TRUE		TRUE
HSF1	4.60102e-84	2.12228e-106	1.70152e-122	1.93871e-140	1.80803e-152	TRUE		TRUE
PDR1	1.05579e-162	6.23838e-159	9.31194e-156	6.3091e-153	6.6852e-151	FALSE		TRUE
UME1	1.59988e-155	2.79632e-153	4.42826e-151	6.00043e-149	2.41231e-147	FALSE		TRUE
CBF1	2.06447e-161	3.25294e-152	1.62549e-145	3.1068e-144	1.50206e-139	TRUE		TRUE
SOK2	2.45444e-114	3.49932e-119	2.81275e-124	4.00049e-128	2.49458e-133	TRUE		TRUE
SPT23	1.87176e-96	7.07527e-110	1.88457e-119	3.10713e-126	1.12682e-132	FALSE		TRUE
PHD1	5.2883e-154	1.1129e-139	6.11822e-134	1.22024e-130	7.84144e-125	TRUE		TRUE
RDS1	1.25947e-121	2.59307e-120	7.26477e-119	2.18098e-117	3.03704e-116	FALSE		TRUE
MET31	5.4533e-133	3.90168e-122	3.12948e-114	6.86319e-110	2.22321e-104	TRUE		TRUE
MET32	5.4533e-133	3.90168e-122	3.12948e-114	6.86319e-110	2.22321e-104	TRUE		TRUE
SPT2	9.28828e-87	1.05773e-89	2.11737e-95	1.26704e-101	6.97968e-102	TRUE		TRUE
SNT2	5.40866e-102	3.66801e-100	1.67873e-98	5.9005e-97	8.07057e-96	FALSE		TRUE
THI2	2.05716e-97	3.86962e-97	1.83772e-96	1.29395e-95	6.79919e-95	FALSE		TRUE
SWI6	3.85165e-76	1.82168e-83	1.78252e-86	1.07306e-87	2.21789e-88	FALSE		TRUE
YAP1	5.12529e-87	3.22571e-87	6.83397e-87	2.49803e-86	8.46857e-86	FALSE		TRUE
CRZ1	4.95408e-86	7.92593e-85	1.22843e-83	1.76747e-82	1.32004e-81	FALSE		TRUE
STB5	1.16185e-78	6.33404e-80	2.6172e-80	2.8297e-80	4.50118e-80	FALSE		TRUE
RLM1	3.8586e-65	2.52878e-64	2.4309e-67	6.84859e-73	1.80581e-75	TRUE		TRUE
STB1	2.96692e-69	6.85133e-72	2.7138e-71	6.59393e-70	7.08363e-70	FALSE		TRUE
ACE2	7.61848e-68	8.23413e-67	8.01941e-66	7.08476e-65	3.60741e-64	FALSE		TRUE
DAL82	1.68275e-66	1.84992e-69	8.21631e-69	2.94975e-65	4.34603e-64	FALSE		TRUE
SKN7	1.99739e-93	2.23104e-81	2.43722e-74	3.04052e-68	1.02281e-62	TRUE		TRUE
STE12	1.85316e-55	5.3566e-56	1.9796e-57	1.58214e-58	6.18364e-57	TRUE		TRUE
SWI5	1.16414e-79	1.26873e-71	4.74132e-66	1.0531e-60	4.9986e-56	FALSE		TRUE
STB4	2.13049e-57	1.458e-52	5.92378e-51	4.58378e-51	3.61755e-51	FALSE		TRUE
HAP1	3.23123e-47	2.79125e-49	2.40081e-50	6.42544e-51	3.78927e-51	FALSE		TRUE
NDD1	1.70841e-53	1.71814e-54	9.47281e-54	4.6657e-52	7.57399e-51	FALSE		TRUE
PHO4	2.46551e-66	8.28433e-59	7.60024e-54	1.41424e-52	1.97996e-50	FALSE		TRUE
PUT3	7.77765e-49	1.65175e-49	1.11321e-49	1.29469e-49	1.82785e-49	FALSE		TRUE
UME6	4.46416e-34	1.76279e-38	3.45e-41	5.18299e-43	5.04837e-44	FALSE		TRUE
INO4	5.0316e-44	7.22769e-44	4.4723e-43	3.8095e-43	5.89534e-44	FALSE		TRUE
GAL4	7.63858e-35	6.95682e-36	2.30625e-36	1.4338e-36	1.29936e-36	FALSE		TRUE
RFX1	8.89461e-38	1.62153e-37	3.6541e-37	8.92069e-37	1.82692e-36	FALSE		TRUE
LEU3	2.58667e-32	8.67384e-33	6.3631e-33	6.76428e-33	8.28439e-33	FALSE		TRUE
ARR1	1.1698e-37	8.56571e-35	1.7343e-32	1.21275e-31	1.48776e-29	TRUE		TRUE
YAP3	1.1698e-37	8.56571e-35	1.7343e-32	1.21275e-31	1.48776e-29	TRUE		TRUE
YAP5	1.1698e-37	8.56571e-35	1.7343e-32	1.21275e-31	1.48776e-29	TRUE		TRUE
YAP6	1.1698e-37	8.56571e-35	1.7343e-32	1.21275e-31	1.48776e-29	TRUE		TRUE
SUM1	6.15739e-23	4.2124e-24	1.06094e-24	1.71496e-25	7.2648e-26	FALSE		TRUE
PDR3	4.99972e-28	4.47971e-29	4.7854e-27	5.11724e-25	8.5883e-24	FALSE		TRUE
GAL80	1.15819e-21	1.45595e-22	5.00669e-23	2.82915e-23	2.25555e-23	FALSE		TRUE
RAP1	5.8854e-20	9.17864e-21	4.09253e-21	1.51735e-21	1.24566e-22	TRUE		TRUE
SWI4	1.66351e-15	3.9621e-18	8.92158e-20	2.84708e-21	4.16606e-22	FALSE		TRUE
SIP4	6.03785e-18	2.69365e-19	4.47383e-20	1.44678e-20	8.10782e-21	FALSE		TRUE
FKH2	1.52769e-12	5.43964e-16	1.9014e-18	7.19032e-20	1.1551e-20	FALSE		TRUE
SIG1	2.45217e-18	1.99496e-19	4.94494e-20	2.14253e-20	1.43269e-20	FALSE		TRUE
CAD1	4.35581e-25	2.22217e-23	1.07021e-21	2.48253e-19	5.99737e-18	TRUE		TRUE
HAP4	1.88732e-23	2.8795e-19	2.96619e-16	6.07847e-14	4.22671e-12	TRUE		TRUE
MBP1	2.3329e-10	6.07633e-12	9.22048e-12	1.60632e-10	3.68767e-10	FALSE		TRUE
TEC1	7.1777e-05	5.0003e-06	4.26957e-07	1.62563e-08	1.88624e-09	FALSE		TRUE
MOT3	3.24194e-12	1.91715e-10	1.69836e-09	3.12916e-09	2.06298e-09	TRUE		TRUE
MSN2	7.7552e-05	1.9147e-06	1.44756e-07	2.12277e-08	6.64073e-09	FALSE		TRUE
GLN3	8.05376e-11	2.70545e-11	1.47274e-10	8.1719e-09	2.93199e-08	FALSE		TRUE
RTG3	1.95041e-12	8.11729e-11	1.24029e-09	3.39136e-09	3.03843e-08	FALSE		TRUE
RPH1	6.36109e-08	9.66516e-08	1.35442e-07	1.81573e-07	2.23123e-07	FALSE		TRUE
XBP1	6.57636e-05	7.07029e-06	1.63249e-06	5.73589e-07	3.10609e-07	FALSE		TRUE
HAC1	1.43861e-07	1.98555e-07	2.61279e-07	3.3439e-07	3.99289e-07	FALSE		TRUE
RIM101	0.000200282	4.00321e-05	7.97105e-06	2.45377e-06	1.21388e-06	FALSE		TRUE
ECM22	8.64453e-07	1.08379e-06	1.33216e-06	1.61543e-06	1.86193e-06	FALSE		TRUE
GAT1	0.000261527	0.000526801	0.000201579	1.1452e-05	4.36642e-06	FALSE		TRUE
GZF3	0.000469567	0.000911884	0.000358991	2.23055e-05	8.71306e-06	FALSE		TRUE
REB1	0.000754269	6.07105e-05	9.06114e-06	3.46048e-06	9.16874e-06	TRUE		TRUE
INO2	1.06415e-08	1.75088e-07	1.02076e-06	5.00009e-06	2.80002e-05	TRUE		TRUE
YOX1	3.79912e-07	1.60882e-06	2.56072e-06	7.94639e-06	3.39684e-05	FALSE		TRUE
PHO2	0.0019753	0.000438599	0.000162231	7.95068e-05	5.22319e-05	FALSE		TRUE
YAP7	2.73019e-09	2.78339e-07	8.68827e-06	3.50561e-05	0.000117848	FALSE		TRUE
RPN4	3.52082e-09	2.31128e-07	4.11693e-06	6.75303e-05	0.00030661	TRUE		TRUE
UGA3	0.0019363	0.000329006	0.000111079	0.000235371	0.000522799	TRUE		FALSE
SMP1	0.00591375	0.00674212	0.00747374	0.00816112	0.00867577	FALSE		FALSE
MSN4	3.59393e-06	0.000722459	0.00506406	0.00976675	0.0157434	FALSE		FALSE
ABF1	0.538798	0.268173	0.109887	0.0471396	0.0295136	FALSE		FALSE
MAC1	0.703562	0.399248	0.17523	0.0859823	0.0535083	FALSE		FALSE
HAP2	0.00095089	0.0133752	0.0384718	0.0635092	0.110652	FALSE		FALSE
HAP3	0.00095089	0.0133752	0.0384718	0.0635092	0.110652	FALSE		FALSE
HAP5	0.00095089	0.0133752	0.0384718	0.0635092	0.110652	FALSE		FALSE
ZAP1	0.192767	0.201071	0.207646	0.213314	0.217288	FALSE		FALSE
AFT2	0.0975152	0.494447	0.961818	0.593472	0.230722	FALSE		FALSE
SFL1	0.322223	0.331772	0.339168	0.34544	0.349783	FALSE		FALSE
FKH1	0.00261544	0.109939	0.346728	0.468576	0.624931	FALSE		FALSE
